# Supplementary material for: Influence of Anti-Infective Periodontal Therapy on Subgingival Microbiota Evaluated by Chair-Side Test Compared to qPCR—A Clinical Follow-Up Study
Source: Antibiotics (Basel). 2022 Apr 26;11(5):577. doi: 10.3390/antibiotics11050577 (PMC9137526; doi:10.3390/antibiotics11050577)
Supplement: Supplementary file 1 [file antibiotics-11-00577-s001.zip]

Archive with 1 entries (1 files):
- antibiotics-1663694-supplementary.pdf
